# Supplementary material for: Plasmon Tuning of Liquid Gallium Nanoparticles through Surface Anodization
Source: Materials (Basel). 2022 Mar 15;15(6):2145. doi: 10.3390/ma15062145 (PMC8948849; doi:10.3390/ma15062145)
Supplement: Supplementary file 1 [file materials-15-02145-s001.zip]

Archive with 1 entries (1 files):
- materials-1585023-supplementary.pdf
